# Supplementary material for: Inferring microbial interaction network from microbiome data using RMN algorithm
Source: BMC Syst Biol. 2015 Sep 4;9:54. doi: 10.1186/s12918-015-0199-2 (PMC4560064; doi:10.1186/s12918-015-0199-2)
Supplement: Additional file 1: — The table of OTUs for all the samples at the genus level with OTU assignment before filtering process. (XLS 81 kb) [file 12918_2015_199_MOESM1_ESM.xls]

## Sheet: Additional file 1
Additional file 1.
ID	Genus	1	2	3	4	5	6	7	8	9	10	11	12	13	14	15	16	17	18	19	20	21	22	23	24	25	26	27	28	29	30	31	32	33	34	35	36	37	38	39	40	41	42	43	44	45	46	47	48
OTU1	Abiotrophia	0	0	0	0	0	0	0	0	0	0	0	0	0	0	0	0	0	0	0	0	0	0	0	0	0	0	0	0	0	0	0	0	0	0	0	0	0	0	0	0	0	0	0	0	0	0	0	0
OTU2	Acinetobacter	0	0	0	0	0	0	0	0	0	0	0	0	0	0	0	0	0	0	0	0	0	0	0	0	0.000984898	0	0	0	0	0	0	0	0	0	0	0	0	0	0	0	0	0	0	0	0	0	0	0
OTU3	Actinobacillus	0	0	0	0	0	0	0	0	0	0	0	0	0	0	0	0	0	0	0	0	0	0	0	0	0	0	0	0	0	0	0	0	0	0	0	0	0	0	0	0	0	0	0	0	0	0	0	0
OTU4	Actinomyces	0.000418585	0	0	0	0	0	0	0	0	0	0	0	0	0	0	0	0	0.00341721	0.00338935	0.000840336	0	0	0	0	0	0	0	0.00102987	0.000638978	0	0.00419972	0.00982686	0.00506329	0.00183824	0	0.00158061	0.00114965	0	0.00315457	0	0	0	0	0	0	0.000785135	0.000591191	0
OTU5	Akkermansia	0	0	0	0	0	0	0.000379219	0	0	0	0	0	0	0	0	0	0	0	0	0	0	0	0	0	0	0	0	0	0	0	0	0	0	0	0.0554217	0	0	0.0281977	0	0.0908692	0	0	0.091944	0	0.040597	0	0.0354715	0.0185919
OTU6	Alistipes	0.0385098	0	0	0	0	0	0	0	0	0	0	0	0	0	0	0	0	0	0	0	0	0	0	0	0	0	0	0	0	0	0	0	0	0	0	0	0	0	0	0	0	0	0	0	0	0	0	0
OTU7	Anaerobacter	0	0	0	0	0.000323311	0.000270416	0	0	0.00530856	0.00312361	0.0011236	0.00605496	0.00137061	0.000546062	0.00397554	0.00247875	0.0019396	0.00124262	0.00225957	0	0.00337838	0.00257019	0.00692384	0.000386399	0	0	0.000388802	0	0	0	0	0	0.000562588	0	0	0	0	0	0	0	0	0	0	0	0	0	0	0
OTU8	Anaerococcus	0	0	0	0	0	0	0	0	0.000331785	0	0	0.000465766	0.00164474	6.42426e-05	0.000152905	0	0	0.000931966	0.000564892	0	0	0	0	0	0.000328299	0	0	0	0.00127796	0.000259875	0.000116659	0	0	0	0	0	0	0	0	0	0	0	0.000875657	0	0	0.000261712	0	0
OTU9	Anaerofilum	0	0	0	0	0	0	0	0	0	0	0	0	0	0	0	0	0	0	0	0	0	0	0	0	0	0	0	0	0	0	0	0	0	0	0	0	0	0.00116279	0	0	0	0	0	0	0	0	0	0
OTU10	Anaerosporobacter	0	0	0	0	0	0	0	0	0	0	0	0	0	0	0	0	0	0	0	0	0.000375375	0	0	0.00425039	0	0	0	0	0	0	0	0	0	0	0	0	0	0	0	0	0	0.000407997	0	0.00031736	0.00238806	0	0.000591191	0
OTU11	Anaerostipes	0.00083717	0	0	0	0	0	0	0	0	0	0	0	0	0	0	0	0	0	0	0	0	0	0	0	0	0.000808407	0.0209953	0.0139032	0.0172524	0.018711	0.000174988	0.0762752	0.0213783	0.0330882	0.000481928	0.0152792	0.0137957	0.00145349	0.00105152	0.000438982	0.00769804	0.00775194	0	0.00253888	0.00716418	0.00942162	0.0067987	0.00792441
OTU12	Anaerotruncus	0.000418585	0	0	0	0	0	0	0	0	0	0	0	0	0	0	0	0	0	0	0	0	0	0	0	0	0	0	0	0	0	0	0	0	0	0	0	0	0.00348837	0	0	0	0	0	0	0	0	0	0.00152393
OTU13	Anaerovorax	0.0146505	0	0	0	0	0	0	0	0	0	0	0	0	0	0	0	0	0	0	0	0	0	0	0	0	0	0	0	0	0	0	0	0	0	0	0	0	0	0	0	0	0	0	0	0	0	0	0
OTU14	Atopobium	0	0	0	0	0.0029098	0	0	0	0	0	0.000561798	0	0	0	0	0	0.000277085	0	0	0	0.000375375	0.000197707	0	0.000386399	0.00393959	0	0	0	0.00638978	0.0031185	0.00145824	0.000935891	0.000562588	0	0	0.00105374	0.00268251	0	0	0	0	0	0	0	0	0.00209369	0	0
OTU15	Bacteroides	0.148179	0	0	0	0	0	0	0	0	0	0.000280899	0	0	0	0	0.00177054	0	0.0130475	0.000141223	0	0	0	0	0	0	0.117219	0	0	0.00127796	0	0	0	0	0	0.492048	0.627503	0.728875	0.4375	0.0546793	0.63784	0.746958	0.811914	0.551664	0.926055	0.72597	0.729914	0.731599	0.344712
OTU16	Bifidobacterium	0	0	0	0	0.00129324	0	0	0	0	0	0.00140449	0	0	0	0	0	0.000831255	0.00310655	0.0146872	0.00168067	0	0	0	0.0324575	0	0	0.00816485	0.038105	0.0702875	0.151507	0.158073	0.0467946	0.0205345	0.0441176	0.00144578	0.0263435	0.00114965	0	0.0042061	0.00570676	0.000744971	0.000407997	0.000437828	0	0.00597015	0.00628108	0.00532072	0.000304785
OTU17	Bilophila	0	0	0	0	0	0	0	0	0	0	0	0	0	0	0	0	0	0	0	0	0	0	0	0	0	0	0	0	0	0	0	0	0	0	0.000481928	0	0	0	0	0	0	0	0	0	0	0	0	0
OTU18	Blautia	0.205107	0	0	0	0	0	0	0.000380373	0	0	0.000842697	0	0	0	0	0	0	0.00403852	0.000282446	0	0	0	0	0	0	0.129345	0	0	0	0	0	0	0	0	0.00240964	0	0	0.0462209	0	0	0	0	0	0	0	0	0.000295596	0.00304785
OTU19	Brachybacterium	0	0	0	0	0	0	0	0	0	0	0	0	0	0	0	0	0	0	0	0	0	0	0	0	0.000656599	0	0	0	0	0	5.83294e-05	0	0	0	0	0	0	0	0	0	0	0	0	0	0	0	0	0
OTU20	Bradyrhizobium	0	0	0	0	0.000323311	0	0	0	0.000331785	0	0	0	0	0	0	0	0	0	0	0	0	0	0	0	0	0	0	0	0	0	0	0	0	0	0	0	0	0	0	0	0	0	0	0	0	0	0	0
OTU21	Brevibacterium	0	0	0	0	0	0	0	0	0	0	0	0	0	0.000128485	0	0	0	0	0.000282446	0	0	0	0	0	0	0	0	0	0	0	0	0	0	0	0	0	0	0	0	0	0	0	0	0	0	0	0	0
OTU22	Burkholderia	0	0	0	0	0	0	0	0	0.0023225	0	0	0	0	0	0	0	0.000277085	0	0	0	0	3.95413e-05	0	0	0	0	0	0	0	0	5.83294e-05	0.000467946	0	0	0	0	0	0	0	0	0	0	0	0	0	0	0	0
OTU23	Butyricicoccus	0.00083717	0	0	0	0	0	0	0	0	0	0	0	0	0	0	0	0	0	0	0	0	0	0	0	0	0.000808407	0	0	0	0	0	0	0	0	0.00433735	0	0	0.000872093	0	0.00219491	0	0	0.00525394	0	0.000597015	0	0	0.0140201
OTU24	Butyricimonas	0.00083717	0	0	0	0	0	0	0	0	0	0	0	0	0	0	0	0	0	0	0	0	0	0	0	0	0	0	0	0	0	0	0	0	0	0	0	0	0	0	0	0	0	0	0	0	0	0	0
OTU25	Campylobacter	0	0	0	0	0.000323311	0	0	0	0	0	0	0	0	0	0	0.00283286	0	0.00217459	0.000423669	0.000840336	0.000375375	0.00090945	0	0	0	0	0	0	0	0	5.83294e-05	0	0	0	0	0	0	0	0	0	0	0	0	0	0	0	0	0
OTU26	Cellulosilyticum	0	0	0	0	0	0	0	0	0	0	0	0	0	0	0	0	0	0	0	0	0	0	0	0	0	0	0	0	0	0	0	0	0	0	0	0	0.00383215	0	0	0	0	0	0	0	0.00835821	0.00104685	0.00857227	0
OTU27	Citrobacter	0	0	0	0	0.0181054	0	0	0	0	0	0	0.00465766	0.00383772	0.000192728	0.00214067	0.00212465	0	0.00341721	0.00211834	0.000420168	0	0	0	0.0471406	0.077807	0	0.00816485	0.0185376	0.0230032	0.0288462	0.0286398	0.0196537	0.016315	0.0238971	0	0.012118	0.000958038	0	0	0.000877963	0.0171343	0.00326397	0.00656743	0.00253888	0.000597015	0.00654279	0.000591191	0
OTU28	Cloacibacillus	0.000418585	0	0	0	0	0	0	0	0	0	0	0	0	0	0	0	0	0	0	0	0	0	0	0	0	0	0	0	0	0	0	0	0	0	0	0	0	0	0	0	0	0	0	0	0	0	0	0
OTU29	Clostridium IV	0.0899958	0	0	0	0	0	0	0	0	0	0	0	0	0	0	0	0	0	0	0	0	0	0	0	0	0	0	0	0	0	0	0	0	0	0	0	0	0.00203488	0	0.00175593	0.000993295	0.00571195	0.00350263	0.000952079	0.00238806	0	0.00354715	0.00060957
OTU30	Clostridium XI	0.00920887	0	0	0	0.132557	0	0	0	0	0	0.0162921	0	0	0	0	0	0.0304794	0.000310655	0.000141223	0.00294118	0.00938438	0.0306445	0	0.0452087	0	0.00404204	0.0419907	0.0937178	0.0945687	0.0605509	0.121559	0.13664	0.204782	0.248775	0.0486747	0.0774499	0.0666794	0.0334302	0.00105152	0.0504829	0.0119195	0.0167279	0.0415937	0.00729927	0.0340299	0.0646428	0.0393142	0.0158488
OTU31	Clostridium XVIII	0.000418585	0	0	0	0	0	0	0	0	0	0.455899	0	0	0	0.000458716	0	0.360488	0	0	0.32437	0.568318	0.0852115	0	0.0301391	0	0.000808407	0	0.0102987	0.0230032	0.00857588	0.00163322	0.00467946	0.0340366	0.0398284	0.0168675	0.0105374	0.000383215	0.00174419	0	0.00790167	0.00273156	0.00163199	0.00350263	0.00952079	0.00477612	0.00340225	0.0144842	0.00396221
OTU32	Clostridium XlVa	0.00209293	0	0	0	0	0	0	0	0	0	0	0	0	0	0	0	0	0.000621311	0	0	0	0	0	0	0.000328299	0.00242522	0	0.00257467	0.00511182	0.00441788	0.000233318	0.000467946	0.00112518	0.000612745	0.0385542	0.00316122	0.000383215	0.0133721	0	0.0403863	0.0158927	0.0310078	0.0573555	0.00571247	0.0131343	0.00130856	0.0233521	0.021335
OTU33	Clostridium XlVb	0.00083717	0	0	0	0	0	0	0	0	0	0	0	0	0.000192728	0	0.0102691	0	0	0.000706115	0.000420168	0	0.000118624	0	0	0	0	0	0	0	0	0.00122492	0.00140384	0.000281294	0	0.000481928	0	0	0.000581395	0	0	0	0	0	0	0	0	0	0
OTU34	Clostridium sensu stricto	0.00167434	0.190075	0.00593765	0.0347707	0.545425	0.121417	0.156238	0.137695	0.461513	0.464079	0.38736	0.546344	0.712445	0.747173	0.777523	0.68272	0.387919	0.698664	0.703573	0.284874	0.27515	0.749427	0.598022	0.0931221	0.000328299	0	0.376361	0.2276	0.0255591	0.00597713	0.035231	0.0500702	0.145429	0.0471814	0.000481928	0.0105374	0.014179	0.0290698	0.00210305	0.00263389	0.00273156	0.0195838	0.0030648	0.00380831	0.00298507	0.0104685	0.00827668	0.017068
OTU35	Collinsella	0	0	0	0	0	0	0	0	0	0	0	0	0	0	0	0	0	0	0	0	0	0	0	0	0	0	0	0	0	0	0	0	0	0	0	0	0	0	0	0	0	0	0	0	0	0	0	0
OTU36	Coprobacillus	0	0	0	0	0	0	0	0	0	0	0	0	0	0	0	0	0	0	0	0	0	0	0	0	0	0	0	0	0	0	0	0	0	0	0.00144578	0	0	0.000290698	0	0	0	0	0	0	0	0	0	0.00060957
OTU37	Coprococcus	0.00418585	0	0	0	0	0	0	0	0	0	0	0	0	0	0	0	0	0	0.000988561	0.00168067	0	0	0	0	0	0.000808407	0	0	0	0	0	0	0	0	0	0.00158061	0	0	0	0.000877963	0	0	0	0	0	0	0.000886787	0
OTU38	Corynebacterium	0	0.00093633	0.000247402	0	0	0	0	0	0.00265428	0.00847836	0	0.00186306	0.00219298	0.000160606	0.00168196	0.00354108	0	0.000621311	0.00310691	0	0.00187688	0.00162119	0.00098912	0	0.000328299	0	0	0	0.00638978	0.00129938	0.000408306	0.00327562	0.00168776	0.000612745	0	0.00052687	0	0	0	0	0	0	0	0	0	0.000261712	0	0
OTU39	Cronobacter	0	0	0	0	0	0	0	0.000760746	0	0	0	0	0	0	0	0	0	0	0	0	0	0	0	0	0	0	0	0	0	0	0	0	0	0	0	0	0	0	0	0	0	0	0	0	0	0	0	0
OTU40	Delftia	0	0	0	0	0	0.000270416	0	0	0.00066357	0	0	0	0	0	0	0	0	0	0	0	0	0	0	0	0	0	0	0	0	0.000259875	0	0	0	0	0	0	0	0	0	0	0	0	0	0	0	0	0	0
OTU41	Dermabacter	0	0	0	0	0	0	0	0	0	0.000446229	0	0	0	0	0.000152905	0	0	0	0.000423669	0	0	0	0	0	0	0	0	0	0	0	0	0	0	0	0	0	0	0	0	0	0	0	0	0	0	0	0	0
OTU42	Dialister	0	0	0	0	0	0	0	0	0	0	0	0	0	0	0	0	0	0.00124262	0	0	0	0	0	0	0	0.0210186	0	0	0	0	0	0	0	0	0	0	0	0.0372093	0	0	0	0	0	0	0	0	0	0
OTU43	Dolosigranulum	0	0	0	0	0	0	0	0	0	0	0.000280899	0	0	0	0	0	0	0	0.000282446	0	0.000375375	0	0	0.000386399	0.0013132	0	0	0.000514933	0.000638978	0	0.000349977	0	0	0	0	0	0	0	0	0	0	0	0	0	0	0	0	0
OTU44	Dorea	0.0029301	0	0	0	0	0	0	0	0	0	0	0	0	0	0	0	0	0	0	0	0	0	0	0	0	0	0	0.000514933	0	0.000519751	0	0	0	0	0	0	0	0	0	0	0	0	0	0	0	0	0.000295596	0
OTU45	Eggerthella	0	0	0	0	0	0	0	0	0	0	0	0	0	0	0	0	0	0	0	0	0	0	0	0	0	0	0	0	0	0.000519751	0.000116659	0	0.000281294	0	0	0	0	0	0	0	0	0	0	0	0	0	0	0
OTU46	Eikenella	0	0	0	0	0	0	0	0	0	0	0	0	0	0.000192728	0.000458716	0.000708215	0	0	0	0	0	0	0	0	0	0	0	0	0	0	0	0	0	0	0	0	0	0	0	0	0	0	0	0	0	0	0	0
OTU47	Enterobacter	0	0	0	0	0.000323311	0	0	0	0.0952223	0.0923695	0.000842697	0.06381	0.00493421	0.000481819	0.00168196	0.00247875	0.00110834	0.00310655	0.00338935	0.0105042	0.00638138	0.000197707	0.0801187	0.000772798	0.0108339	0	0.000777605	0.00102987	0.000638978	0.000779626	0.000641624	0.00233973	0.000843882	0.00122549	0	0	0	0	0	0	0.0062081	0.000407997	0	0.00031736	0	0.000523423	0	0
OTU48	Enterococcus	0	0.220974	0.104651	0.0800821	0.00711284	0.389129	0.328403	0.25485	0.158261	0.0187416	0.0011236	0.0759199	0.0808662	0.115701	0.0545872	0.0704674	0.00387919	0.0295123	0.00974439	0.0264706	0.00600601	0.0018189	0.0439169	0.0108192	0	0.0161681	0.00194401	0.00411946	0.0057508	0.00675676	0.0884274	0.105288	0.102672	0.105392	0.0592771	0.0237092	0.0187775	0	0.0820189	0.0702371	0.018376	0.0293758	0.120841	0.00507775	0.00656716	0.0143941	0.00354715	0.00152393
OTU49	Erysipelotrichaceae_incertae_sedis	0.046463	0	0	0	0	0	0	0	0	0	0	0	0	0	0	0.000354108	0	0	0	0	0	0	0	0	0	0.000808407	0	0.00102987	0.00127796	0.0150728	0.000174988	0.016846	0.00787623	0.0122549	0.000481928	0.00474183	0.00555662	0	0	0.00834065	0.000248324	0.00530396	0.0363398	0.000952079	0.00179104	0.0068045	0.000295596	0.00365742
OTU50	Escherichia/Shigella	0	0	0	0	0	0	0	0	0	0	0	0	0.000274123	0	0	0.000354108	0	0	0.000282446	0	0	0	0	0	0	0	0	0	0	0	5.83294e-05	0	0	0	0	0	0	0	0	0	0	0	0	0	0	0	0	0
OTU51	Eubacterium	0.000418585	0	0	0	0	0	0	0	0	0	0	0	0	0	0	0	0	0	0	0	0	3.95413e-05	0	0	0	0	0	0	0	0	0	0	0	0	0	0	0	0	0	0	0	0	0	0	0	0	0	0
OTU52	Faecalibacterium	0.0188363	0	0	0	0	0	0	0	0	0	0.000280899	0	0	3.21213e-05	0	0.000354108	0	0	0	0	0	0	0	0	0.000656599	0.156831	0	0	0	0	0	0	0	0	0.117108	0	0	0.128198	0	0	0	0	0	0	0	0	0	0.000304785
OTU53	Finegoldia	0	0	0	0	0	0	0	0	0	0.000446229	0	0.000931532	0	0.000160606	0.000152905	0	0	0.000310655	0.000564892	0	0	0	0.000395648	0.000772798	0.000656599	0	0	0	0.00127796	0	0	0	0	0	0	0.00105374	0.00114965	0	0	0	0	0	0	0	0	0	0	0.00060957
OTU54	Flavonifractor	0.0083717	0	0	0	0.0326544	0	0	0	0	0	0	0	0	0	0	0	0	0	0	0	0	0	0	0	0	0.000808407	0.00699844	0.135942	0.0268371	0.0194906	5.83294e-05	0	0.0793249	0.0165441	0.0149398	0.0200211	0.0325733	0.00930233	0	0.0324846	0.0556245	0.0191758	0.0337128	0.00856871	0.0119403	0.0280031	0.0141886	0.0082292
OTU55	Fusobacterium	0	0	0	0	0	0	0	0	0	0	0	0	0	0	0	0	0	0	0	0	0.000375375	0	0	0	0	0	0	0	0	0	0	0	0	0	0	0	0	0	0	0	0	0	0	0	0	0	0	0
OTU56	Gemella	0	0.00093633	0.000247402	0.000273785	0	0	0.00227531	0.000380373	0	0	0	0	0.000274123	0.000803032	0.000152905	0	0.000277085	0	0	0	0	0.000790826	0	0	0.000328299	0	0	0	0	0	0.000174988	0	0	0.000612745	0	0	0	0	0.00210305	0	0	0	0	0	0	0	0	0
OTU57	Granulicatella	0	0	0	0	0	0	0	0	0	0	0	0	0	0	0	0	0	0	0	0	0	0	0	0	0	0	0	0	0	0	0	0	0	0	0	0	0.000191608	0	0.00210305	0	0	0	0	0	0	0.000261712	0	0
OTU58	Haemophilus	0	0	0	0	0	0	0	0	0	0	0	0	0	0	0	0	0	0	0	0	0	0	0	0	0.000328299	0	0	0	0	0	0	0	0	0	0	0	0	0	0	0	0	0	0	0	0	0	0	0
OTU59	Hespellia	0	0	0	0	0	0	0	0	0	0	0	0	0	0	0	0	0	0	0	0	0	0	0	0	0	0	0	0	0	0	0	0	0	0	0	0	0	0	0	0	0	0	0	0	0	0	0	0
OTU60	Holdemania	0.000418585	0	0	0	0	0	0	0	0	0	0	0	0	0	0	0	0	0	0	0	0	0	0	0	0	0	0	0	0	0	0	0	0	0	0	0	0	0	0	0	0	0	0	0	0	0	0	0
OTU61	Klebsiella	0	0	0	0	0	0	0	0	0	0	0	0	0	0	0	0	0	0	0	0	0	0	0	0	0	0	0	0	0	0	0	0	0.00168776	0.00245098	0	0.00052687	0	0	0	0	0.000744971	0.000815993	0	0.000634719	0	0	0	0
OTU62	Lachnospiracea_incertae_sedis	0.0992047	0	0	0	0	0	0	0	0	0	0	0	0	0	0	0	0	0	0	0	0	0	0	0	0	0.00808407	0	0.00823893	0.00638978	0.00727651	0.000291647	0.00421151	0.00225035	0.00245098	0.0284337	0.00316122	0	0.0418605	0	0.000438982	0.000993295	0	0.000437828	0	0.00238806	0.00209369	0.00118238	0.0124962
OTU63	Lactobacillus	0	0	0	0	0	0	0	0	0.000331785	0.000446229	0	0	0	0.000128485	0.00030581	0.000354108	0	0	0	0	0	3.95413e-05	0	0	0	0	0	0	0	0	0	0	0.00253165	0.00612745	0	0.00263435	0.000958038	0	0.257624	0	0	0	0	0	0.00119403	0.0023554	0.00177357	0
OTU64	Lactococcus	0	0	0	0	0	0	0	0	0	0	0	0	0	0	0	0	0	0	0	0	0	0	0	0	0	0	0	0	0	0	0	0	0	0	0	0	0	0.000290698	0	0	0	0	0	0	0	0	0	0.000304785
OTU65	Lactonifactor	0.000418585	0	0	0	0	0	0	0	0	0	0	0	0	0	0	0	0	0	0	0	0	0	0	0	0	0	0	0	0	0	0	0	0	0	0	0	0	0	0	0	0	0	0	0	0	0	0	0
OTU66	Mangrovibacter	0	0	0	0	0	0	0	0	0	0	0	0	0	0	0.000152905	0	0	0	0	0	0	0	0	0	0	0	0	0	0	0	0	0	0	0	0	0	0	0	0	0	0	0	0	0	0	0	0	0
OTU67	Megasphaera	0	0	0	0	0	0	0	0	0	0	0	0	0	0	0	0	0.00332502	0	0	0	0	0	0	0	0	0	0	0	0	0	0	0	0	0	0	0	0	0	0	0	0	0	0	0	0.00179104	0	0.00177357	0
OTU68	Methylobacterium	0	0	0	0	0	0	0	0	0	0	0.000280899	0	0	0	0	0	0	0	0	0	0	0	0	0	0	0	0	0	0	0	0	0	0	0	0	0	0	0	0	0	0	0	0	0	0	0	0	0
OTU69	Micrococcus	0	0	0	0	0	0	0	0	0	0	0	0	0	0	0	0	0	0	0	0	0	0	0.000197824	0	0	0	0	0	0	0	0	0	0	0	0	0	0	0	0	0	0	0	0	0	0	0	0	0
OTU70	Mucispirillum	0	0	0	0	0	0	0	0	0	0	0	0	0	0	0	0	0	0	0	0	0	3.95413e-05	0	0	0	0	0	0	0	0	0	0	0	0	0	0	0	0	0	0	0	0	0	0	0	0	0	0
OTU71	Neisseria	0	0	0	0.000136893	0	0	0	0	0	0	0	0	0	0	0	0	0	0	0	0	0	0	0.000197824	0	0	0	0	0	0	0	0	0	0	0	0	0	0	0	0.00105152	0	0	0	0	0	0	0	0	0
OTU72	Odoribacter	0.00251151	0	0	0	0	0	0	0	0	0	0	0	0	0	0	0	0	0	0	0	0	0	0	0	0	0	0	0	0	0	0	0	0	0	0	0	0	0	0	0	0	0	0	0	0	0	0	0
OTU73	Oscillibacter	0.0330682	0	0	0	0	0	0	0	0	0	0	0	0	0	0	0	0	0	0	0	0	3.95413e-05	0	0	0	0	0	0	0	0	0	0	0	0	0	0	0	0.000290698	0	0	0	0	0	0	0	0	0	0
OTU74	Parabacteroides	0	0	0	0	0	0	0	0	0	0	0	0	0	0	0	0	0	0	0	0	0	0	0	0	0	0	0	0	0	0	0	0	0	0	0	0	0	0	0	0	0	0	0	0	0	0	0	0
OTU75	Paracoccus	0	0	0	0	0	0	0	0	0	0	0	0	0	0	0	0	0	0	0	0	0	0	0	0	0	0	0	0	0	0	0	0.000467946	0	0	0	0	0	0	0	0	0	0	0	0	0	0	0	0
OTU76	Parasutterella	0	0	0	0	0	0	0	0	0	0	0	0	0	0	0	0	0	0.000310655	0	0	0	0	0	0	0	0.00404204	0	0	0	0	0	0	0	0	0.00240964	0	0	0.0122093	0	0.023705	0	0	0.00831874	0	0	0	0	0.0219445
OTU77	Parvimonas	0	0	0	0	0	0	0	0	0	0	0	0	0	0	0	0	0	0	0	0	0	0	0	0	0	0.000808407	0	0	0	0	0	0	0	0	0	0	0	0	0	0	0	0	0	0	0	0	0	0
OTU78	Pediococcus	0	0	0	0	0	0	0	0	0	0	0	0	0	0	0	0	0	0	0	0	0	0	0	0	0	0	0	0	0	0	0	0	0	0	0	0	0	0	0	0	0	0	0	0	0	0	0	0
OTU79	Peptoniphilus	0	0	0	0	0	0	0	0.00114112	0.000331785	0	0	0.000931532	0.00383772	3.21213e-05	0	0.00283286	0	0	0.000988561	0	0	0	0.000197824	0.00231839	0.000328299	0	0	0	0	0.000259875	0.000116659	0.000935891	0	0	0	0	0.000383215	0	0	0	0	0	0	0	0	0.000785135	0	0
OTU80	Peptostreptococcus	0	0	0	0	0	0	0	0	0	0	0	0	0	0	0	0	0	0	0	0	0	0	0	0	0	0	0	0	0	0	0	0	0	0	0	0	0	0	0	0	0	0	0	0	0	0	0	0
OTU81	Phascolarctobacterium	0.00795312	0	0	0	0	0	0	0	0	0	0	0	0	0	0	0	0	0	0	0	0	0	0	0	0	0	0	0	0	0	0	0	0	0	0	0	0	0	0	0	0	0	0	0	0	0	0	0
OTU82	Prevotella	0.00376727	0	0	0	0.000969932	0	0	0	0	0	0.00280899	0	0	3.21213e-05	0	0	0	0.0329295	0.000282446	0	0	0	0.000197824	0.000772798	0.0013132	0.462409	0	0	0	0.00181913	0.000466636	0.000935891	0.000562588	0.000612745	0.0366265	0.00052687	0	0.0938953	0	0.00526778	0	0	0.0105079	0	0.0041791	0.000523423	0.00591191	0.292899
OTU83	Propionibacterium	0	0	0.000247402	0	0	0	0	0	0	0	0	0	0.000274123	3.21213e-05	0	0.000708215	0	0	0.000423669	0	0	0	0.000197824	0	0	0	0	0	0	0	0	0	0	0	0	0	0	0	0	0	0	0	0	0	0	0	0	0
OTU84	Pseudoflavonifractor	0	0	0	0	0	0	0	0	0	0	0	0	0	0	0	0	0	0	0	0	0	0	0	0	0	0	0	0	0	0	0	0	0	0	0	0	0	0	0	0	0	0	0	0	0	0	0	0
OTU85	Pseudomonas	0	0	0	0	0	0	0	0	0	0	0	0	0	0	0	0	0	0	0	0	0	0	0	0	0	0	0	0	0	0	0	0	0	0	0	0	0	0	0	0	0	0	0	0	0	0	0	0
OTU86	Robinsoniella	0	0	0	0	0	0	0	0	0	0	0	0	0	0	0	0	0	0	0	0	0	0	0	0	0	0	0	0	0	0	0	0	0	0	0	0	0	0.000872093	0	0	0	0	0	0	0	0	0	0.000304785
OTU87	Roseburia	0.00460444	0	0	0	0	0	0	0	0	0	0	0	0	0	0	0	0	0.00248524	0	0	0	0	0	0	0	0.0347615	0	0	0	0.000259875	0	0	0	0	0.0178313	0	0	0.0430233	0	0.0149254	0.000248324	0	0.0175131	0	0.00895522	0	0.0070943	0.0786346
OTU88	Rothia	0.000418585	0	0	0	0.0029098	0	0	0	0	0	0.00252809	0	0	0	0	0	0.00138543	0	0	0	0.000750751	0	0	0.00463679	0.110637	0	0.00194401	0.000514933	0.00702875	0.00363825	0.0039664	0.00140384	0.00112518	0	0.000481928	0	0	0	0	0	0	0	0.00131349	0	0	0	0.000295596	0
OTU89	Ruminococcus	0.0447886	0	0	0	0	0	0	0	0	0	0	0	0	0	0	0	0	0.000310655	0	0	0	0	0	0	0	0.0250606	0	0	0	0	0	0	0	0	0	0	0	0	0	0	0	0	0	0	0	0	0	0
OTU90	Sarcina	0	0	0	0	0	0	0	0	0	0	0	0	0	0	0	0	0	0	0	0	0	0	0	0	0	0	0	0	0	0	0	0	0	0	0	0	0	0	0	0	0	0	0	0	0	0	0	0
OTU91	Serratia	0	0	0	0	0	0	0	0.000760746	0	0	0	0	0	0	0	0	0	0	0	0	0	0	0	0	0	0	0	0	0	0	0	0	0	0	0	0	0	0	0	0	0	0	0	0	0	0	0	0
OTU92	Staphylococcus	0	0.0692884	0.0390896	0.0490075	0.00161655	0.446458	0.0625711	0.232027	0.0272064	0.00847836	0.000280899	0.0107126	0.0131579	0.00430425	0.00428135	0.00566572	0.00055417	0.000621311	0.000564892	0.000840336	0.00187688	0.00221431	0.00534125	0.000386399	0.0022981	0	0.000777605	0.000514933	0.00191693	0.0010395	0.00781615	0.00421151	0	0	0	0	0.000191608	0	0	0	0	0	0	0	0	0.000261712	0	0
OTU93	Stenotrophomonas	0	0	0	0	0	0	0	0	0	0	0	0	0	0	0	0	0	0	0	0	0	0	0	0	0	0	0	0.000514933	0	0.000519751	0	0	0	0	0	0	0.000191608	0	0	0	0	0	0	0	0	0	0	0
OTU94	Streptococcus	0.0117204	0.51779	0.849579	0.835729	0.0921435	0.0254191	0.449754	0.334728	0.156271	0.204819	0.0140449	0.148579	0.0463268	0.016414	0.0293578	0.0177054	0.0119147	0.0556073	0.0107329	0.0239496	0.0559309	0.02155	0.094362	0.63949	0.779054	0.0113177	0.025661	0.0252317	0.0741214	0.0382017	0.075245	0.0636406	0.0244726	0.0177696	0.0554217	0.0052687	0.00210768	0.0142442	0.235542	0.000438982	0.00273156	0.000815993	0.0030648	0.000634719	0.0835821	0.00183198	0.0520248	0.00060957
OTU95	Streptophyta	0	0	0	0	0	0	0.000379219	0	0	0	0	0	0	0	0	0	0	0	0	0	0.000375375	0	0	0.000386399	0.000656599	0.000808407	0.000388802	0	0	0	0.000174988	0	0	0	0.000481928	0	0	0.000290698	0	0	0	0	0	0	0	0	0	0
OTU96	Subdoligranulum	0.195479	0	0	0	0	0	0	0	0	0	0	0	0	0	0	0	0	0	0	0	0	0	0	0	0	0	0	0	0	0	0	0	0	0	0	0	0	0	0	0	0	0	0	0	0	0	0	0
OTU97	Tetragenococcus	0	0	0	0	0	0	0	0	0	0	0	0	0	0	0	0	0	0	0	0	0	0	0	0	0	0	0	0	0	0	0	0	0	0	0.000481928	0	0	0	0	0	0	0	0	0	0	0	0	0
OTU98	Turicibacter	0	0	0	0	0	0	0	0	0	0	0	0	0	3.21213e-05	0	0	0	0	0	0	0	0	0	0	0.000328299	0	0	0	0	0	0	0.000935891	0	0	0	0.00316122	0.00210768	0	0	0	0	0	0	0	0	0.00340225	0	0
OTU99	Varibaculum	0	0	0	0	0	0	0	0	0.0159257	0.000892459	0	0.0027946	0.0222039	0.00523577	0.00366972	0.0134561	0	0.00155328	0.00112978	0.000420168	0	0	0.00138477	0	0	0	0	0	0	0	0	0	0	0	0	0	0	0	0	0	0	0	0	0	0.000597015	0	0.000295596	0
OTU100	Veillonella	0	0	0	0	0.161009	0.0170362	0	0.0372765	0.0733245	0.19768	0.113764	0.136935	0.10636	0.10796	0.119113	0.178824	0.195345	0.140416	0.238526	0.319748	0.0686937	0.102531	0.167557	0.0861669	0.00656599	0.000808407	0.505443	0.416066	0.599361	0.620322	0.468794	0.448292	0.323488	0.391544	0.00289157	0.146997	0.101744	0.0188953	0.353312	0.00219491	0.108021	0.0456956	0.00218914	0.0250714	0.0280597	0.102329	0.0316287	0.128924
OTU101	Weissella	0	0	0	0	0	0	0	0	0	0	0	0	0	0	0	0	0	0	0	0	0	0	0	0	0	0	0	0	0	0	0	0	0.00112518	0.00306373	0	0.00052687	0	0	0	0	0	0	0	0	0	0	0	0
[truncated: 13 more columns]
