# Supplementary material for: Inferring microbial interaction network from microbiome data using RMN algorithm
Source: BMC Syst Biol. 2015 Sep 4;9:54. doi: 10.1186/s12918-015-0199-2 (PMC4560064; doi:10.1186/s12918-015-0199-2)
Supplement: Additional file 2: — The table of OTUs for all the samples at the genus level with OTU assignment after filtering process. (XLS 34 kb) [file 12918_2015_199_MOESM2_ESM.xls]

## Sheet: Additional file 2
Additional file 2.
ID	Genus	1	2	3	4	5	6	7	8	9	10	11	12	13	14	15	16	17	18	19	20	21	22	23	24	25	26	27	28	29	30	31	32	33	34	35	36	37	38	39	40	41	42	43	44	45	46	47	48
OTU15	Bacteroides	0.148179	0	0	0	0	0	0	0	0	0	0.000280899	0	0	0	0	0.00177054	0	0.0130475	0.000141223	0	0	0	0	0	0	0.117219	0	0	0.00127796	0	0	0	0	0	0.492048	0.627503	0.728875	0.4375	0.0546793	0.63784	0.746958	0.811914	0.551664	0.926055	0.72597	0.729914	0.731599	0.344712
OTU16	Bifidobacterium	0	0	0	0	0.00129324	0	0	0	0	0	0.00140449	0	0	0	0	0	0.000831255	0.00310655	0.0146872	0.00168067	0	0	0	0.0324575	0	0	0.00816485	0.038105	0.0702875	0.151507	0.158073	0.0467946	0.0205345	0.0441176	0.00144578	0.0263435	0.00114965	0	0.0042061	0.00570676	0.000744971	0.000407997	0.000437828	0	0.00597015	0.00628108	0.00532072	0.000304785
OTU27	Citrobacter	0	0	0	0	0.0181054	0	0	0	0	0	0	0.00465766	0.00383772	0.000192728	0.00214067	0.00212465	0	0.00341721	0.00211834	0.000420168	0	0	0	0.0471406	0.077807	0	0.00816485	0.0185376	0.0230032	0.0288462	0.0286398	0.0196537	0.016315	0.0238971	0	0.012118	0.000958038	0	0	0.000877963	0.0171343	0.00326397	0.00656743	0.00253888	0.000597015	0.00654279	0.000591191	0
OTU30	Clostridium XI	0.00920887	0	0	0	0.132557	0	0	0	0	0	0.0162921	0	0	0	0	0	0.0304794	0.000310655	0.000141223	0.00294118	0.00938438	0.0306445	0	0.0452087	0	0.00404204	0.0419907	0.0937178	0.0945687	0.0605509	0.121559	0.13664	0.204782	0.248775	0.0486747	0.0774499	0.0666794	0.0334302	0.00105152	0.0504829	0.0119195	0.0167279	0.0415937	0.00729927	0.0340299	0.0646428	0.0393142	0.0158488
OTU31	Clostridium XVIII	0.000418585	0	0	0	0	0	0	0	0	0	0.455899	0	0	0	0.000458716	0	0.360488	0	0	0.32437	0.568318	0.0852115	0	0.0301391	0	0.000808407	0	0.0102987	0.0230032	0.00857588	0.00163322	0.00467946	0.0340366	0.0398284	0.0168675	0.0105374	0.000383215	0.00174419	0	0.00790167	0.00273156	0.00163199	0.00350263	0.00952079	0.00477612	0.00340225	0.0144842	0.00396221
OTU32	Clostridium XlVa	0.00209293	0	0	0	0	0	0	0	0	0	0	0	0	0	0	0	0	0.000621311	0	0	0	0	0	0	0.000328299	0.00242522	0	0.00257467	0.00511182	0.00441788	0.000233318	0.000467946	0.00112518	0.000612745	0.0385542	0.00316122	0.000383215	0.0133721	0	0.0403863	0.0158927	0.0310078	0.0573555	0.00571247	0.0131343	0.00130856	0.0233521	0.021335
OTU34	Clostridium sensu stricto	0.00167434	0.190075	0.00593765	0.0347707	0.545425	0.121417	0.156238	0.137695	0.461513	0.464079	0.38736	0.546344	0.712445	0.747173	0.777523	0.68272	0.387919	0.698664	0.703573	0.284874	0.27515	0.749427	0.598022	0.0931221	0.000328299	0	0.376361	0.2276	0.0255591	0.00597713	0.035231	0.0500702	0.145429	0.0471814	0.000481928	0.0105374	0.014179	0.0290698	0.00210305	0.00263389	0.00273156	0.0195838	0.0030648	0.00380831	0.00298507	0.0104685	0.00827668	0.017068
OTU47	Enterobacter	0	0	0	0	0.000323311	0	0	0	0.0952223	0.0923695	0.000842697	0.06381	0.00493421	0.000481819	0.00168196	0.00247875	0.00110834	0.00310655	0.00338935	0.0105042	0.00638138	0.000197707	0.0801187	0.000772798	0.0108339	0	0.000777605	0.00102987	0.000638978	0.000779626	0.000641624	0.00233973	0.000843882	0.00122549	0	0	0	0	0	0	0.0062081	0.000407997	0	0.00031736	0	0.000523423	0	0
OTU48	Enterococcus	0	0.220974	0.104651	0.0800821	0.00711284	0.389129	0.328403	0.25485	0.158261	0.0187416	0.0011236	0.0759199	0.0808662	0.115701	0.0545872	0.0704674	0.00387919	0.0295123	0.00974439	0.0264706	0.00600601	0.0018189	0.0439169	0.0108192	0	0.0161681	0.00194401	0.00411946	0.0057508	0.00675676	0.0884274	0.105288	0.102672	0.105392	0.0592771	0.0237092	0.0187775	0	0.0820189	0.0702371	0.018376	0.0293758	0.120841	0.00507775	0.00656716	0.0143941	0.00354715	0.00152393
OTU54	Flavonifractor	0.0083717	0	0	0	0.0326544	0	0	0	0	0	0	0	0	0	0	0	0	0	0	0	0	0	0	0	0	0.000808407	0.00699844	0.135942	0.0268371	0.0194906	5.83294e-05	0	0.0793249	0.0165441	0.0149398	0.0200211	0.0325733	0.00930233	0	0.0324846	0.0556245	0.0191758	0.0337128	0.00856871	0.0119403	0.0280031	0.0141886	0.0082292
OTU82	Prevotella	0.00376727	0	0	0	0.000969932	0	0	0	0	0	0.00280899	0	0	3.21213e-05	0	0	0	0.0329295	0.000282446	0	0	0	0.000197824	0.000772798	0.0013132	0.462409	0	0	0	0.00181913	0.000466636	0.000935891	0.000562588	0.000612745	0.0366265	0.00052687	0	0.0938953	0	0.00526778	0	0	0.0105079	0	0.0041791	0.000523423	0.00591191	0.292899
OTU92	Staphylococcus	0	0.0692884	0.0390896	0.0490075	0.00161655	0.446458	0.0625711	0.232027	0.0272064	0.00847836	0.000280899	0.0107126	0.0131579	0.00430425	0.00428135	0.00566572	0.00055417	0.000621311	0.000564892	0.000840336	0.00187688	0.00221431	0.00534125	0.000386399	0.0022981	0	0.000777605	0.000514933	0.00191693	0.0010395	0.00781615	0.00421151	0	0	0	0	0.000191608	0	0	0	0	0	0	0	0	0.000261712	0	0
OTU94	Streptococcus	0.0117204	0.51779	0.849579	0.835729	0.0921435	0.0254191	0.449754	0.334728	0.156271	0.204819	0.0140449	0.148579	0.0463268	0.016414	0.0293578	0.0177054	0.0119147	0.0556073	0.0107329	0.0239496	0.0559309	0.02155	0.094362	0.63949	0.779054	0.0113177	0.025661	0.0252317	0.0741214	0.0382017	0.075245	0.0636406	0.0244726	0.0177696	0.0554217	0.0052687	0.00210768	0.0142442	0.235542	0.000438982	0.00273156	0.000815993	0.0030648	0.000634719	0.0835821	0.00183198	0.0520248	0.00060957
OTU100	Veillonella	0	0	0	0	0.161009	0.0170362	0	0.0372765	0.0733245	0.19768	0.113764	0.136935	0.10636	0.10796	0.119113	0.178824	0.195345	0.140416	0.238526	0.319748	0.0686937	0.102531	0.167557	0.0861669	0.00656599	0.000808407	0.505443	0.416066	0.599361	0.620322	0.468794	0.448292	0.323488	0.391544	0.00289157	0.146997	0.101744	0.0188953	0.353312	0.00219491	0.108021	0.0456956	0.00218914	0.0250714	0.0280597	0.102329	0.0316287	0.128924
[truncated: 13 more columns]
