# Supplementary material for: Inferring microbial interaction network from microbiome data using RMN algorithm
Source: BMC Syst Biol. 2015 Sep 4;9:54. doi: 10.1186/s12918-015-0199-2 (PMC4560064; doi:10.1186/s12918-015-0199-2)
Supplement: Additional file 3: — The table of OTUs for all the samples at the genus level with data standardization. (XLS 26 kb) [file 12918_2015_199_MOESM3_ESM.xls]

## Sheet: Additional file 3
Additional file 3.
ID	Genus	1	2	3	4	5	6	7	8	9	10	11	12	13	14	15	16	17	18	19	20	21	22	23	24	25	26	27	28	29	30	31	32	33	34	35	36
OTU15	Bacteroides	0.0651657	0.000151202	0.0521836	0.0139397	0	0.0807502	0.152706	0.1217	0.148356	0.00122798	0.181197	0.180443	0.158976	0.140454	0.170304	0.67756	0.787043	0.472354	0.0589018	0.688724	0.806573	0.876726	0.595653	1	0.783905	0.788165	0.789985	0.372141	0.208226	0.118269	0.159107	0.42837	0.171087	0.541853	0.42927	0.256297
OTU16	Bifidobacterium	0.00753308	0.00823574	0.00460847	0.0190163	0.0923213	0.00998924	0.895335	0.051035	0.240565	0.444293	0.958435	1	0.295575	0.129335	0.278629	0.166114	0.00662784	0.192358	0.0259733	0.0354751	0.00406406	0.00193075	0.00212066	0.0387374	0.03714	0.0391087	0.0330316	0.00127872	0.0224322	0.000715326	0.046173	0.00101918	0	0.00147496	0.101329	0.333027
OTU30	Clostridium XI	0.532574	0.0649589	0.122019	0.000683736	0	0.0112615	0.0371751	0.16832	0.376364	0.379787	0.242968	0.48834	0.548996	0.823061	1	0.310935	0.267614	0.133888	0.00366402	0.202474	0.0473749	0.0667125	0.166723	0.0287893	0.136301	0.259426	0.157553	0.0631772	0.0165665	0.0289502	0.118781	0.0855515	0.0326906	0.129307	0.0157501	0.0560824
OTU31	Clostridium XVIII	0.252441	0.802098	0.634137	0.276914	0.259942	0.570555	1	0.152692	0.0176656	0.0400296	0.0146324	0.00240998	0.00777215	0.0594539	0.0696483	0.0180845	0.000209487	0.00260539	0.113765	0.0134459	0.00434466	0.00240822	0.00570192	0.016296	0.00794291	0.00552412	0.0250328	0.00650994	0.00274974	0.000675992	0.000816824	0	0.00447633	0.0113774	0.000286945	0.00048939
OTU34	Clostridium sensu stricto	0.775137	0.550393	0.551187	0.99302	1	0.404673	0.390847	0.534754	0.323238	0.0359657	0.00812303	0.0497178	0.0708167	0.206403	0.0667089	0.0146067	0.019785	0.0409578	0.00261478	0.00336978	0.00350913	0.0274701	0.0039826	0.00503904	0.00386885	0.0145086	0.0113933	0.0238928	0.139919	0.00606988	0.0133441	0	0.00520966	0.000102373	0.00114317	0.00347642
OTU48	Enterococcus	0.0568019	0.00713237	0.0299808	0.242567	0.078622	0.217347	0.047621	0.013933	0.0319713	0.0455062	0.0538494	0.731176	0.871012	0.849316	0.871874	0.19444	0.153545	0.250458	0.678031	0.580318	0.150211	0.241439	1	0.0399247	0.0522737	0.117187	0.0272274	0.0104498	0.00286124	0.237682	0.000829346	0	0.00466922	0.313036	0.131191	0.434151
OTU54	Flavonifractor	0.178208	0.534556	0.445685	0.857788	0.804844	0.414881	1	0.0379422	0.742901	0.146405	0.106244	0	0.389943	0.433366	0.0901318	0.109141	0.177765	0.0505385	0.355452	0.177284	0.303794	0.104521	0.183998	0.0465311	0.0649609	0.15278	0.0772566	0.0446722	0.00301241	0.0103056	0.0166038	0.0199169	0.00476737	0.0953092	0.0183642	0.0105407
OTU82	Prevotella	0.00134739	0.00494891	0.159078	0.0639362	0	0.148032	0.277186	0.032613	0.109931	0.0858189	0.00301008	0.000362306	0.0012808	0.000550314	0.000648234	0.000479811	0.0462328	0.183333	0.263504	0.00976464	0.0344379	0.0257962	0.0200267	0.0116377	0.00763193	0.000471977	0.0110259	0.573064	0.955409	1	0.827307	0.0341331	0.906288	0.11275	0.134525	0.482507
OTU94	Streptococcus	0.390063	0.0578725	0.0488126	0.234655	0.0437851	0.100003	0.236033	0.107281	0.105456	0.313403	0.160623	0.318184	0.268827	0.102228	0.0737166	0.0205442	0.00709902	0.0587189	1	0	0.00975317	0.00160355	0.0111696	0.000833677	0.353645	0.00592506	0.219419	0.000727341	0.0447336	0.115647	0.0112972	0.126311	0.0108803	0.185553	0.014483	0.0019736
OTU100	Veillonella	0.259341	0.183157	0.314709	0.226134	0.38434	0.515313	0.11048	0.814753	0.67063	0.9662	1	0.755656	0.722595	0.521344	0.631087	0.236746	0.163774	0.030177	0.569437	0.00324765	0.173896	0.0733946	0.00323797	0.040136	0.0449559	0.164717	0.050711	0.207603	0.000690166	0.00318798	0.00616634	0.00269132	0.0115425	0.00675975	0.00143032	0
