# Supplementary material for: Inferring microbial interaction network from microbiome data using RMN algorithm
Source: BMC Syst Biol. 2015 Sep 4;9:54. doi: 10.1186/s12918-015-0199-2 (PMC4560064; doi:10.1186/s12918-015-0199-2)
Supplement: Additional file 4: — List of top 100 possible OTU-triplets ranking by I ( O m , O c , O t ) values in the ascending order. These OTU-triplets were selected without using the threshold set at 0≦L d(O m, O c, O t) ≦3.8 and D(O m, O c, O t) < 0.8. (XLS 28 kb) [file 12918_2015_199_MOESM4_ESM.xls]

## Sheet: Additional file 4
Additional file 4.
No	Om	Oc	Ot	I(Om, Oc, Ot)		Note
1	OTU30	OTU15	OTU100	1.02486		OTU15: Bacteroides
2	OTU16	OTU15	OTU100	1.06385		OTU16: Bifidobacterium
3	OTU94	OTU15	OTU100	1.2118		OTU30: Clostridium XI
4	OTU30	OTU100	OTU15	1.36143		OTU31: Clostridium XVIII
5	OTU31	OTU15	OTU34	1.45533		OTU34: Clostridium sensu stricto
6	OTU16	OTU100	OTU15	1.50345		OTU48: Enterococcus
7	OTU94	OTU100	OTU15	1.52882		OTU54: Flavonifractor
8	OTU31	OTU15	OTU54	1.70186		OTU82: Prevotella
9	OTU31	OTU34	OTU15	1.71346		OTU94: Streptococcus
10	OTU48	OTU15	OTU100	1.71603		OTU100: Veillonella
11	OTU31	OTU54	OTU15	1.86854
12	OTU48	OTU100	OTU15	1.87553
13	OTU94	OTU34	OTU15	1.96626
14	OTU16	OTU82	OTU100	1.99138
15	OTU31	OTU15	OTU100	2.05162
16	OTU31	OTU100	OTU15	2.09464
17	OTU94	OTU54	OTU15	2.10925
18	OTU54	OTU15	OTU100	2.14673
19	OTU16	OTU48	OTU100	2.20463
20	OTU94	OTU30	OTU15	2.23862
21	OTU94	OTU15	OTU34	2.24995
22	OTU54	OTU100	OTU15	2.25256
23	OTU34	OTU15	OTU54	2.25451
24	OTU31	OTU54	OTU100	2.27073
25	OTU34	OTU15	OTU100	2.28231
26	OTU94	OTU15	OTU54	2.28667
27	OTU34	OTU54	OTU100	2.28722
28	OTU54	OTU34	OTU15	2.29068
29	OTU16	OTU54	OTU15	2.30865
30	OTU94	OTU82	OTU100	2.30983
31	OTU94	OTU16	OTU15	2.33659
32	OTU34	OTU54	OTU15	2.33969
33	OTU31	OTU48	OTU34	2.37628
34	OTU54	OTU15	OTU34	2.40346
35	OTU16	OTU54	OTU100	2.4071
36	OTU16	OTU30	OTU15	2.41621
37	OTU94	OTU31	OTU15	2.41784
38	OTU31	OTU30	OTU54	2.44583
39	OTU16	OTU30	OTU100	2.45528
40	OTU30	OTU48	OTU100	2.46676
41	OTU30	OTU54	OTU15	2.5058
42	OTU94	OTU48	OTU100	2.51202
43	OTU30	OTU34	OTU15	2.52243
44	OTU30	OTU94	OTU15	2.53648
45	OTU48	OTU54	OTU15	2.53941
46	OTU16	OTU34	OTU15	2.54374
47	OTU30	OTU16	OTU15	2.54443
48	OTU48	OTU30	OTU15	2.55379
49	OTU16	OTU94	OTU15	2.55777
50	OTU94	OTU54	OTU100	2.56342
51	OTU31	OTU82	OTU100	2.57067
52	OTU30	OTU15	OTU48	2.57637
53	OTU30	OTU48	OTU15	2.61874
54	OTU31	OTU34	OTU100	2.63416
55	OTU34	OTU100	OTU15	2.6483
56	OTU48	OTU94	OTU15	2.65748
57	OTU94	OTU48	OTU15	2.65895
58	OTU16	OTU94	OTU100	2.66617
59	OTU31	OTU54	OTU82	2.67862
60	OTU94	OTU15	OTU48	2.6805
61	OTU16	OTU100	OTU48	2.68644
62	OTU31	OTU30	OTU34	2.6877
63	OTU94	OTU30	OTU100	2.69872
64	OTU16	OTU31	OTU15	2.70663
65	OTU16	OTU100	OTU82	2.70849
66	OTU31	OTU100	OTU54	2.72181
67	OTU30	OTU100	OTU48	2.72795
68	OTU16	OTU15	OTU54	2.73234
69	OTU31	OTU82	OTU54	2.73462
70	OTU31	OTU34	OTU48	2.74617
71	OTU31	OTU48	OTU54	2.74997
72	OTU82	OTU100	OTU15	2.75816
73	OTU34	OTU31	OTU100	2.76339
74	OTU31	OTU54	OTU48	2.76355
75	OTU34	OTU30	OTU54	2.77438
76	OTU34	OTU31	OTU15	2.7834
77	OTU34	OTU82	OTU100	2.78349
78	OTU31	OTU94	OTU15	2.78378
79	OTU16	OTU48	OTU15	2.82229
80	OTU16	OTU31	OTU100	2.82284
81	OTU94	OTU82	OTU15	2.8361
82	OTU48	OTU16	OTU15	2.83758
83	OTU82	OTU34	OTU15	2.84802
84	OTU30	OTU82	OTU100	2.85153
85	OTU94	OTU100	OTU48	2.85906
86	OTU94	OTU100	OTU82	2.86115
87	OTU31	OTU94	OTU54	2.86207
88	OTU54	OTU31	OTU15	2.86359
89	OTU82	OTU54	OTU15	2.87432
90	OTU94	OTU54	OTU48	2.87605
91	OTU34	OTU100	OTU54	2.88619
92	OTU94	OTU34	OTU48	2.89453
93	OTU48	OTU34	OTU15	2.89511
94	OTU30	OTU54	OTU100	2.90234
95	OTU16	OTU15	OTU48	2.90613
96	OTU31	OTU100	OTU34	2.91984
97	OTU16	OTU54	OTU48	2.92316
98	OTU16	OTU82	OTU15	2.93489
99	OTU94	OTU34	OTU100	2.93708
100	OTU94	OTU31	OTU100	2.96347
