# Supplementary material for: Inferring microbial interaction network from microbiome data using RMN algorithm
Source: BMC Syst Biol. 2015 Sep 4;9:54. doi: 10.1186/s12918-015-0199-2 (PMC4560064; doi:10.1186/s12918-015-0199-2)
Supplement: Additional file 5: — List of the reliable OTU-triplets ranking by I ( O m , O c , O t ) values in the ascending order. These OTU-triplets were selected when the threshold was set at 0≦L d(O m, O c, O t) ≦3.8 and D(O m, O c, O t) < 0.8. (XLS 19 kb) [file 12918_2015_199_MOESM5_ESM.xls]

## Sheet: Additional file 5
Additional file 5.
No	Om	Oc	Ot	I(Om, Oc, Ot)	Ld(Om, Oc, Ot)	D(Om, Oc, Ot)
1	OTU30	OTU15	OTU100	1.0249	1.8827	0.5692
2	OTU16	OTU15	OTU100	1.0638	1.7841	0.6601
3	OTU94	OTU15	OTU100	1.2118	3.6521	0.5436
Note
OTU30: Clostridium XI
OTU15: Bacteroides
OTU16: Bifidobacterium
OTU100: Veillonella
OTU94: Streptococcus
