# Supplementary material for: Inferring microbial interaction network from microbiome data using RMN algorithm
Source: BMC Syst Biol. 2015 Sep 4;9:54. doi: 10.1186/s12918-015-0199-2 (PMC4560064; doi:10.1186/s12918-015-0199-2)
Supplement: Additional file 6: — The nonlinear correlation coefficient of OTU pairs predicted by RMN algorithm. (XLS 20 kb) [file 12918_2015_199_MOESM6_ESM.xls]

## Sheet: Additional file 6
Additional file 6.
No	Om	Ot	SRCC		Note
1	OTU30	OTU100	0.430116		OTU30: Clostridium XI
2	OTU16	OTU100	0.434749		OTU15: Bacteroides
3	OTU94	OTU100	0.440412		OTU16: Bifidobacterium
No	Oc	Ot	SRCC		OTU100: Veillonella
1	OTU15	OTU100	-0.475418		OTU94: Streptococcus
SRCC: Spearman's rank correlation coefficient
